# Supplementary material for: Changes in dead space components during pressure-controlled inverse ratio ventilation: A secondary analysis of a randomized trial
Source: PLoS One. 2021 Oct 13;16(10):e0258504. doi: 10.1371/journal.pone.0258504 (PMC8513857; doi:10.1371/journal.pone.0258504)
Supplement: S5 File — (XLSX) [file pone.0258504.s005.xlsx]

## Sheet: pcirv
No	age	hight	weight	BMI	%VC	FEV1.0%	Aneth time	ope time	in	out	WB	bleeding	Hr	I/E	RR	TV setting	PIP	Pplat	Pmean	Pdrop	Pdriving	PEEP	Cdyn	Cstat	Bpmean	HR	CI	SVV	AaDO2	FiO2	PO2	PCO2	EtCO2	SpO2	P/F	VI	VE	VCO2	VA	Vdresp	Vdaw	Vdalv	VP1	VP2	VP3	PECO2	PETCO2	PACO2	Vdphys
baseline 1	72	1.65	73	26.8	116	82	255	172	3500	585	2915	69	516	0.5	12	500	18	14	8	4	9	5	41.4808	59.9167	73	81	2.4	6	197.85	0.45	83	32	29	96	184.444	539.25	508.25	15.9025	383.75	124.5	60.75	63.75	7	134.75	366.5	22.3	28.5	29.625	154.063
2	69	1.58	52	21	103	65	300	220	3520	649	2871	449	200	0.5	12	450	16	12	8	4	7	5	45.1023	70.875	74	65	2.5	6	85.6	0.45	193	33.8	31	98	428.889	496.125	462.125	13.7138	338.75	123.375	63.375	60	20.25	113.5	328.375	21.1	27.8	28.875	173.639
3	64	1.72	73	24.7	118	76	324	259	2150	300	1850	250	50	0.5	12	550	17	14	8	3	9	5	48.3333	64.4444	77	85	2.4	9	70.34	0.43	190	37	33	98	441.86	580	572.833	18.4517	411.667	161.167	88.1667	73	30.3333	149.833	392.667	22.95	30.55	32	217.522
4	71	1.75	103	33.6	94.6	84	234	168	1850	405	1445	55	400	0.5	12	550	20	15	9	5	10	5	38.4762	57.7143	77	61	2.1	7	77.595	0.44	186	40.1	36	100	422.727	577.143	553.857	18.3714	399.429	154.429	101.571	52.8571	50.1429	136.429	367.286	23.6429	31.8	32.8286	227.304
5	69	1.63	80	30.1	104	83	309	248	2300	385	1915	55	330	0.5	12	500	20	16	9	4	11	5	35.2571	48.0779	92	71	2.7	6	124.1	0.45	142	43.8	40	100	315.556	528.857	497.286	20.4986	385.571	111.714	54.4286	57.2857	6	114	377.286	29.3714	36.7	38	163.816
6	68	1.68	78	27.6	113	88	275	225	2500	563	1937	513	50	0.5	12	500	18	14	8	4	9	5	41.0096	59.2361	71	65	3.5	5	108.98	0.46	171	38.4	33	99	371.739	533.125	508.875	16.49	388.875	120	67.625	52.375	43.25	92.375	373.25	23.125	29.2875	30.2625	202.424
7	67	1.73	65	21.7	134	86	236	150	2700	600	2100	100	500	0.5	12	550	18	13	9	5	8	5	45.7821	74.3958	66	68	3.4	8	65.475	0.45	208	37.9	33	100	462.222	595.167	573.167	17.7083	398.5	174.667	113.667	61	48	151.667	373.5	22.0333	30.05	31.7333	239.954
8	76	1.71	61	20.8	102	74	240	175	2050	550	1500	200	350	0.5	12	500	17	14	9	3	9	5	44.869	59.8254	74	64	2	8	68.225	0.45	207	36.5	33	100	460	538.429	513.286	15.8471	364.714	148.571	85.8571	62.7143	1.14286	160.143	352	22	31.3	31.0429	203.908
9	75	1.6	70	27	114	75	251	180	2150	308	1842	108	200	0.5	12	500	18	13	8	5	8	5	40.4615	65.75	71	60	1.9	9	115.225	0.45	162	34.9	28	97	360	526	516	15.9786	407.143	108.857	52.2857	56.5714	28.8571	79.8571	407.286	22.0714	26.3	28.0143	189.672
10	70	1.67	71.3	25.6	121	80	291	233	2900	553	2347	203	350	0.5	12	550	18	13	9	5	8	5	46.0769	74.875	76	63	2.1	13	128.725	0.45	149	34.5	31	100	331.111	599	572.167	17.4783	433.333	138.833	61.3333	77.5	32	106.667	433.5	21.7667	27.1	28.7833	211.176
11	68	1.74	64	21.1	115	78	245	164	2100	275	1825	100	175	0.5	12	500	17	12	8	5	7	5	45.3194	77.6905	69	62	2.1	12	42.855	0.46	241	35.3	34	100	523.913	543.833	522.5	16.835	361.667	160.833	102.167	58.6667	18.6667	164	339.833	22.9667	31.8667	33.2667	182.554
12	72	1.64	78.2	29.1	100	88	246	180	1650	300	1350	100	200	0.5	12	550	20	15	9	5	10	5	40.1143	60.1714	75	62	1.9	11	171.605	0.46	111	36.3	31	97	241.304	601.714	555.571	17.4057	405.714	149.857	74.5714	75.2857	42.4286	120.714	392.429	22.3429	28.9	30.6429	213.614
13	58	1.6	65.6	25.6	97	89	331	240	1950	861	1089	211	650	0.5	12	500	25	19	11	6	14	5	27.1	38.7143	97	60	2.5	8	133.975	0.45	142	35.9	31	100	315.556	542	513.6	15.434	407.4	106.2	29	77.2	13.6	61.4	438.6	21.44	25.28	27.14	206.871
14	72	1.62	63.7	24.3	80	79	313	248	3350	657	2693	157	500	0.5	12	500	23	18	9	5	13	5	30.619	42.3956	85	50	2.4	8	64.105	0.46	223	32.7	30	100	484.783	551.143	517.857	15.2714	387.286	130.571	44.2857	86.2857	23.7143	81.1429	413	21.0143	26.8	28.2	185.062
	58	1.58	52	20.8	80	65	234	150													0
	69.3571	1.66571	71.2714	25.6429	107.971	80.5	275	204.429	2476.43	499.357	1977.07	183.571	319.357	0.5	12	514.286	18.9286	14.4286	8.71429	4.5	9.42857	5	40.7144	61.0059	76.9286	65.5	2.42143	8.28571	103.904	0.450714	172	36.3643	32.3571	98.9286	381.722	553.699	527.67	16.8133	390.986	136.684	71.3631	65.3208	26.099	119.034	382.536	22.7232	29.4453	30.7439	197.97
	4.36884	0.0548653	11.4715	3.64529	12.9409	6.42262	33.9769	36.4078	600.602	167.632	541.09	135.843	175.344	0	0	29.4508	2.40429	1.98977	0.795395	0.823754	1.98977	0	5.93636	11.3684	8.38761	8.5	0.481335	2.28125	42.8501	0.00798596	42.1867	2.95432	2.9181	1.38689	93.1569	30.6171	31.8116	1.61995	23.1059	21.0916	23.335	10.1834	15.4037	31.041	31.4599	1.98532	2.8376	2.69587	23.48
	76	1.75	103	33.6	134	89	331	259													0
No	age	hight	weight	BMI	%VC	FEV1.0%	Aneth time	ope time	in	out	WB	bleeding	Hr	I/E	RR	TV setting	PIP	Pplat	Pmean	Pdrop	#VALUE!	PEEP	Cdyn	Cstat	Bpmean	HR	CI	SVV	AaDO2	FiO2	PO2	PCO2	EtCO2	SpO2	P/F	VI	VE	VCO2	VA	Vdresp	Vdaw	Vdalv	VP1	VP2	VP3	PECO2	PETCO2	PACO2	Vdphys
20min 1														1.5	12	475	21	21	14	0	17	4	28.8824	28.8824	92	80	2	9	179.225	0.45	93.5	38.5	37	95	207.778	491	494.167	20.59	387	107.167	41.3333	65.8333	0	98.1667	396	29.7167	35.0333	38.0167	112.738
2														1.5	12	450	20	20	14	0	16	4	29.4062	29.4062	88	69	2.7	9	98.23	0.46	181	39	35	100	393.478	470.5	467.25	18.1588	365.875	101.375	42.375	59	15	81.75	370.5	27.7125	32.625	35.5	135.233
3														1.5	12	550	19	19	13	0	14	5	39.7	39.7	82	82	3.4	9	62.585	0.42	186	40.7	37	99	442.857	555.8	558.4	22.926	424.8	133.6	48.4	85.2	0.8	116.6	441	29.28	34.34	38.54	156.681
4														2	14	425	24	24	13	0	19	5	21.7368	21.7368	83	68	2.3	12	86.6	0.45	180	43.4	43	99	400	413	414.5	18.6567	303.833	110.667	55	55.6667	21.1667	92.6667	300.667	32.1	39.55	43.8833	107.923
5														2	14	450	25	25	19	0	20	5	21.8667	21.8667	103	70	2.7	8	162.605	0.46	111	43.5	41	100	241.304	437.333	435.833	19.635	339.667	96.1667	49.3333	46.8333	12.8333	90.1667	332.833	32.1167	38.7333	41.2833	114.051
6														2	12	500	22	22	17	0	17	5	30.1933	30.1933	96	71	3.2	8	116.225	0.45	153	41.3	38	99	340	513.286	509.286	20.6829	402.571	106.714	48.1429	58.5714	26	80.5714	402.714	28.9714	33.6	36.7143	152.028
7														1.5	12	550	18	18	13	0	13	5	44.1231	44.1231	76	69	3.5	9	43.595	0.44	220	40.1	37	100	500	573.6	576.6	22.754	424.6	152	70.6	81.4	28.2	126.6	421.8	28.14	33.78	38.26	171.973
8														2	12	500	22	22	16	0	17	5	30.5441	30.5441	90	57	1.7	11	75.1	0.45	199	37.4	34	100	442.222	519.25	519.875	20.09	387.875	132	51.5	80.5	1	121.375	397.5	27.55	33.15	37.025	136.919
9														2	12	425	22	22	16	0	17	5	24.8676	24.8676	75	57	1.8	11	126.605	0.46	152	39.5	34	95	330.435	422.75	431.375	17.4013	344.5	86.875	46.5	40.375	25.75	72.375	333.25	28.7625	33.2375	36.075	117.263
10														2	12	550	22	22	17	0	17	5	32.7294	32.7294	97	67	2.1	10	110.6	0.45	166	35.4	34	100	368.889	556.4	561.4	21.83	433.6	127.8	7.2	120.6	0	41	520.4	27.74	1.84	36.04	121.478
11														2	12	500	20	20	15	0	15	5	34.8857	34.8857	79	59	2	16	52.725	0.45	221	37.7	36	100	491.111	523.286	521.714	20.5771	392.857	128.857	62.2857	66.5714	16.1429	121.714	383.857	28.1143	34	37.4	132.653
12														2	14	450	25	25	18	0	21	4	20.5333	20.5333	89	60	1.9	10	145.48	0.46	133	39.6	39	98	289.13	431.2	422	17.758	317.4	104.6	44	60.6	22	78	322	30	36.22	39.98	102.303
13														2	14	375	27	27	19	0	23	4	17.3106	17.3106	102	62	3.4	11	200.355	0.46	78.5	39.3	35	97	170.652	398.143	391.286	15.5057	314.143	77.1429	35.1429	42	20	59.1429	312.143	28.2714	31.5857	35.2571	109.805
14														2	12	400	27	27	20	0	23	4	17.8967	17.8967	103	68	2.2	8	72.98	0.46	209	36.8	36	100	454.348	411.625	412.125	17.16	326.625	85.5	37.25	48.25	15.25	74.75	322.125	29.6875	33.4125	37.55	79.6532
																					0
	#DIV/0!	#DIV/0!	#DIV/0!	#DIV/0!	#DIV/0!	#DIV/0!	#DIV/0!	#DIV/0!	#DIV/0!	#DIV/0!	#DIV/0!	#DIV/0!	#DIV/0!	1.85714	12.5714	471.429	22.4286	22.4286	16	0	17.7857	4.64286	28.1911	28.1911	89.6429	67.0714	2.49286	10.0714	109.494	0.451429	163.071	39.4429	36.8571	98.7143	362.3	479.798	479.701	19.5518	368.953	110.747	45.6474	65.1001	14.5816	89.6342	375.485	29.1545	32.222	37.9661	125.05
	#DIV/0!	#DIV/0!	#DIV/0!	#DIV/0!	#DIV/0!	#DIV/0!	#DIV/0!	#DIV/0!	#DIV/0!	#DIV/0!	#DIV/0!	#DIV/0!	#DIV/0!	0.225877	0.903508	54.1634	2.71804	2.71804	2.32993	0	2.23889	0.479157	7.74089	7.74089	9.37022	7.40139	0.625031	2.05163	46.68	0.0105946	43.8923	2.22413	2.58725	1.74964	100.517	58.81	60.4155	2.12486	43.0442	20.6991	13.9908	20.6006	9.90701	24.3583	58.6152	1.42713	8.69688	2.30131	23.4255
																					0
No	age	hight	weight	BMI	%VC	FEV1.0%	Aneth time	ope time	in	out	WB	bleeding	Hr	I/E	RR	TV setting	PIP	Pplat	Pmean	Pdrop	#VALUE!	PEEP	Cdyn	Cstat	Bpmean	HR	CI	SVV	AaDO2	FiO2	PO2	PCO2	EtCO2	SpO2	P/F	VI	VE	VCO2	VA	Vdresp	Vdaw	Vdalv	VP1	VP2	VP3	PECO2	PETCO2	PACO2	Vdphys
120min 1														1.5	12	500	23	23	16	0	19	4	26.7068	26.7068	75	82	2.3	6	159.23	0.46	119	39.8	38	97	258.696	507.429	514.429	21.5529	397.286	117.143	51.4286	65.7143	9	109.857	395.571	29.8714	35.8429	38.7714	128.33
2														1.5	12	450	21	21	15	0	17	4	27.4454	27.4454	85	64	2.6	13	104.475	0.45	165	41.1	33	99	366.667	466.571	462.571	15.7071	351.571	111	44.5714	66.4286	15.8571	84	362.714	24.2143	30.3714	31.9429	190.045
3														1.5	12	550	19	19	13	0	14	5	39.6571	39.6571	88	76	2.2	11	63.475	0.45	203	43.5	37	99	451.111	555.2	560	22.678	418.4	141.6	55	86.6	18.6	112.8	428.6	28.88	34.48	38.72	188.211
4														2	15	450	27	27	20	0	22	5	19.9091	19.9091	74	65	2.8	12	89.855	0.46	174	51.3	42	100	378.261	438	441.75	18.56	312.75	129	68	61	35	100.25	306.5	29.975	39.2875	42.45	183.632
5														2	14	425	26	26	20	0	21	5	19.7778	19.7778	76	69	2.2	14	128.73	0.46	137	49.8	44	100	297.826	415.333	411.833	19.3167	311.333	100.5	53.5	47	17.6667	89.6667	304.5	33.4333	41.6167	44.3167	135.348
6														2	12	500	23	23	17	0	18	5	28.1667	28.1667	84	68	2.7	13	134.48	0.46	144	39.6	36	98	313.043	507	496.2	19.718	380.6	115.6	53.4	62.2	31.2	84	381	28.34	33.5	37	141.091
7														1.5	12	550	19	19	14	0	14	5	41.0714	41.0714	76	67	3.4	8	36.22	0.44	216	49.2	44	100	490.909	575	573.333	26.1117	418.5	154.833	79.3333	75.5	0.166667	172.333	400.833	32.4667	40.05	44.5667	194.995
8														2	12	500	23	23	17	0	18	5	28.287	28.287	89	51	1.9	8	51.225	0.45	223	37.3	33	100	495.556	509.167	508.333	19.4967	387.333	121	51.6667	69.3333	8.83333	104.333	395.167	27.3667	33.3833	35.9667	135.374
9														1.5	16	450	24	24	17	0	19	5	23.4436	23.4436	96	62	1.8	10	117.105	0.46	149	49.5	40	97	323.913	445.429	455.286	20.9657	353.286	102	48.5714	53.4286	1	101	353.286	32.8286	39.2	42.4286	153.339
10														2	12	500	22	22	16	0	18	4	28.4286	28.4286	88	67	2	14	116.475	0.45	158	37.1	34	100	351.111	511.714	512	18.8829	385.429	126.571	40.5714	86	18.2857	80	413.714	26.3	30.4571	34.9857	149.046
11														2	12	500	20	20	15	0	15	5	35.0333	35.0333	91	70	2	13	65.975	0.45	198	45.5	41	100	440	525.5	523.833	24.12	381.5	142.333	62.5	79.8333	9.83333	143.333	370.667	32.8	39.55	45.15	146.213
12														2	15	450	26	26	19	0	22	4	18.3818	18.3818	100	58	2	13	130.475	0.45	134	45.1	41	99	297.778	404.4	408.4	17.764	299.8	108.6	54.8	53.8	36.2	74.8	297.4	31.02	39.48	42.34	127.5
13														2	15	350	29	29	20	0	25	4	14.3886	14.3886	89	62	2.2	17	175.98	0.46	97.5	43.6	40	98	211.957	359.714	354.143	16.18	277.571	76.5714	28	48.5714	10.8571	61.8571	281.429	32.5714	35.9571	41.6857	89.58
14														2	14	350	26	26	19	0	22	4	16.7955	16.7955	90	62	2.2	10	76.855	0.46	200	40.9	39	100	434.783	369.5	369	16.4633	281.167	87.8333	37.5	50.3333	11	74.1667	283.833	31.8	36.25	41.85	82.1002
																					0
	#DIV/0!	#DIV/0!	#DIV/0!	#DIV/0!	#DIV/0!	#DIV/0!	#DIV/0!	#DIV/0!	#DIV/0!	#DIV/0!	#DIV/0!	#DIV/0!	#DIV/0!	1.82143	13.2143	466.071	23.4286	23.4286	17	0	18.8571	4.57143	26.2495	26.2495	85.7857	65.9286	2.30714	11.5714	103.611	0.454286	165.536	43.8071	38.7143	99.0714	365.115	470.711	470.794	19.8226	354.038	116.756	52.0602	64.6959	15.9643	99.457	355.372	30.1334	36.3876	40.1553	146.058
	#DIV/0!	#DIV/0!	#DIV/0!	#DIV/0!	#DIV/0!	#DIV/0!	#DIV/0!	#DIV/0!	#DIV/0!	#DIV/0!	#DIV/0!	#DIV/0!	#DIV/0!	0.239579	1.47254	59.4672	2.96923	2.96923	2.23607	0	2.47436	0.494872	7.89549	7.89549	7.71065	7.2157	0.416558	2.8212	39.8236	0.006227	36.8038	4.59106	3.57428	1.09963	84.2279	64.6947	65.1549	2.91612	47.3256	20.7365	12.3016	12.9561	10.9557	28.2371	49.211	2.70559	3.47961	3.85254	33.5654
																					0
[truncated: 9 more columns]

## Sheet: vcv 
No	age	hight	weight	BMI	%VC	FEV1.0%	Aneth time	ope time	in	out	WB	bleeding	Hr	I/E	RR	TV setting	PIP	Pplat	Pmean	PEEP	Cdyn	Cstat		Bpmean	HR	CI	SVV	AaDO2	FiO2	PO2	PCO2	EtCO2	SpO2	P/F	VI	VE	VCO2	VA	Vdresp	Vdaw	Vdalv	VP1	VP2	VP3	PECO2	PETCO2	PACO2	Vdphys	Vdphys/VE
baseline 1	61	1.72	61	23.9	132	65	232	155	2050	140	1910	100	40	0.5	12	500	16	12	8	5	49.1948	77.3061		64	64	2	8	17.6	0.45	257	37	35	98	571.111	541.143	525.571	17.9471	371.714	153.857	97.1429	56.7143	44.7143	137.857	343	24.3429	32.9	34.5	179.79	0.342085
2	68	1.68	84	29.7	79	62	341	261	2900	300	2600	150	150	0.5	12	500	24	18	10	5	27.7143	40.5055		66	71	2.3	3	130.23	0.46	138	47.8	40	99	300	526.571	514	16.6586	339.714	174.286	74	100.286	34.7143	129.429	349.857	23.1	33.8	35.0571	265.603	0.516736
4	76	1.64	68	25.3	91.7	83	230	154	1500	300	1200	200	100	0.5	12	500	19	15	9	5	37.9643	53.15		70	58	2.2	5	123.1	0.45	157	32.6	30	97	348.889	531.5	502.5	14.465	359	143.5	66.5	77	34.8333	109.5	358.167	20.5333	26.75	28.7667	185.997	0.370143
5	68	1.75	55	17.9	108	91	265	196	1850	410	1440	350	60	0.5	12	550	18	13	9	5	45.2967	73.6071		67	65	2.7	12	30.475	0.45	248	33.9	33	100	551.111	588.857	573.571	16.2986	381.429	192.143	137.143	55	81.1429	148.286	344.143	20.2714	29	30.4857	230.589	0.402023
6	77	1.7	81	28	91	74	326	260	3000	600	2400	600	0	0.5	12	550	20	15	9	5	34.6556	51.9833		77	51	2.4	2	140.605	0.46	138	39.5	34	100	300	519.833	512.667	15.95	364.333	148.333	57	91.3333	31.3333	91.1667	390.167	22.1667	30.4333	31.2833	224.968	0.438819
7	70	1.65	70.7	25.8	121	85	237	169	2350	200	2150	50	150	0.5	12	500	17	13	9	5	43.9286	65.8929		67	67	2.3	5	84.725	0.45	189	37.7	34	99	420	527.143	511.143	17.0386	361	150.143	92.5714	57.5714	0.142857	172.714	338.286	23.7714	32.4	33.7286	188.846	0.369458
8	75	1.64	64.7	24	93	78	360	268	2500	880	1620	350	530	0.5	12	500	19	14	9	5	37.9286	59		90	62	2.1	4	94.35	0.45	181	36.4	31	100	402.222	531	514.25	15.9625	384.25	130	55.25	74.75	23.5	104.25	386.5	22.125	27.8	29.65	201.674	0.39217
9	72	1.72	72	24.3	119	83.7	324	260	2750	370	2380	170	200	0.5	12	550	18	13	9	5	43.0897	70.0208		78	69	2.3	10	125.355	0.46	159	34.9	33	98	345.652	560.167	568.333	18.565	427.667	140.667	72.1667	68.5	31.5	126.833	410	23.2667	28.9667	30.9833	189.444	0.333333
10	68	1.68	63	22.3	108	75	270	200	2370	300	2070	250	50	0.5	12	500	17	13	8	5	43.6667	65.5		67	51	2.2	10	51.48	0.46	239	30	30	100	519.565	524	523.833	14.9317	394.833	129	69	60	45	87	391.833	20.35	26.2833	27.0167	168.5	0.321667
11	58	1.63	63.6	23.9	117	87	230	184	2100	900	1200	700	200	0.5	12	500	18	14	9	5	42	60.6667		71	62	2.4	12	128.355	0.46	154	36.5	33	99	334.783	546	493	17.0733	369.333	123.667	65.5	58.1667	27.3333	109.5	356.167	24.6833	31.1667	33.05	159.606	0.323744
12	60	1.76	97	31.3	117	80.4	311	262	2850	675	2175	200	475	0.5	12	550	18	14	9	5	45.1058	65.1528		87	72	2.5	4	112.975	0.45	162	36.7	35	100	360	586.375	573.875	19.3912	427.75	146.125	83.125	63	50.375	111.875	411.625	24.0875	30.7625	32.3625	197.221	0.343665
13	70	1.63	63.8	24.0129	95.7	72	251	188	1700	104	1596	54	50	0.5	12	500	19	14	9	5	39.4388	61.3492		73	61	2.5	6	70.36	0.47	223	33.4	31	99	474.468	552.143	446.571	12.8729	312.429	134.143	49.1429	85	24	92.5714	330	20.5429	26.7	29.4429	171.905	0.384944
14	62	1.73	70	23.4	109	73	280	203	1900	560	1340	50	510	0.5	12	500	17	12	8	5	45.0278	77.1905		69	89	2.6	9	89.85	0.45	183	38.4	34	98	406.667	540.333	531.833	17.6017	376.167	155.667	72.5	83.1667	5	160.667	366.167	23.5833	31.5167	33.4167	205.208	0.385851
	58	1.63	55	17.9	79	62	230	154	1500	104	1200	50	0
	68.0769	1.68692	70.2923	24.9087	106.262	77.6231	281.308	212.308	2293.85	441.462	1852.38	248	193.462	0.5	12	515.385	18.4615	13.8462	8.84615	5	41.1547	63.1788	#DIV/0!	72.7692	64.7692	2.34615	6.92308	92.2662	0.455385	186.769	36.5231	33.3077	99	410.344	544.236	522.396	16.5197	374.586	147.81	76.234	71.576	33.353	121.665	367.378	22.525	29.883	31.5187	197.642	0.378818
	5.99309	0.0446154	10.7984	3.24091	14.5752	8.18725	44.2291	42.0135	469.608	251.991	462.773	197.536	180.867	0	0	23.0769	1.90608	1.5113	0.532939	0	5.38723	10.1346	#DIV/0!	7.80684	9.43116	0.190608	3.29245	38.3891	0.00634324	40.0733	4.099	2.55357	0.960769	88.7662	21.5862	33.7957	1.68613	30.1849	18.1522	22.02	14.2969	19.5675	26.1038	26.536	1.56775	2.40251	2.32054	27.8482	0.0515464
	77	1.76	97	31.3	132	91	360	268	3000	900	2600	700	530
No	age	hight	weight	BMI	%VC	FEV1.0%	Aneth time	ope time	in	out	WB	bleeding	Hr	I/E	RR	TV setting	PIP	Pplat	Pmean	PEEP	Cdyn	Cstat		Bpmean	HR	CI	SVV	AaDO2	FiO2	PO2	PCO2	EtCO2	SpO2	P/F	VI	VE	VCO2	VA	Vdresp	Vdaw	Vdalv	VP1	VP2	VP3	PECO2	PETCO2	PACO2	Vdphys	Vdphys/VE
20min 1														0.5	12	500	22	18	10	5	30.9485	40.4712		98	63	2.9	4	34.1	0.45	234	42.2	40	98	520	526.125	510.125	20.0975	362.5	147.625	79.5	68.125	29	137.875	343.25	28.0875	36.4	39.625	170.596	0.334419
2														0.5	18	325	35	29	13	5	10.2524	12.8155		84	75	2.2	4	155.1	0.45	97	55	45	97	215.556	307.571	302.429	10.1743	195.429	107	79.4286	27.5714	57	67.4286	178	23.9714	39	37.2429	170.617	0.564156
4														0.5	14	400	31	27	12	5	15.0048	17.733		105	61	2.2	3	147.23	0.46	131	39.8	36	97	284.783	390.125	368.625	13.8537	284.375	84.25	33.75	50.5	16.875	61.75	290	26.7875	31.225	34.7875	120.521	0.326947
5														0.5	14	500	24	19	11	5	27.7632	37.6786		75	58	1.9	13	24.1	0.45	251	36.6	38	99	557.778	527.5	518.375	17.6762	351.625	166.75	113.375	53.375	50	149.25	319.125	24.3125	33.85	35.925	174.031	0.335724
6														0.5	12	475	29	25	12	5	19.6528	23.5833		78	62	2.7	4	138.225	0.45	123	47.7	39	99	273.333	471.667	456.5	17.0217	334.333	122.167	46.3333	75.8333	19.5	90	347	26.6	35.0167	36.4	201.932	0.442348
7														0.5	12	500	28	24	11	5	22.1087	26.7632		89	75	2.7	7	92.23	0.46	181	43.8	40	100	393.478	508.5	506.167	20.3	380.333	125.833	69	56.8333	0	137.833	368.333	28.6	36.75	38.15	175.656	0.347032
8														0.5	12	500	28	23	11	5	22.3913	28.6111		125	71	2.3	2	82.98	0.46	189	44.8	39	100	410.87	515	499.833	20.9433	384	115.833	39.3333	76.5	13.6667	89	397.167	29.8667	36	38.9667	166.611	0.333333
9														0.5	12	500	28	23	11	5	21.5109	27.4861		94	74	2.6	5	130.725	0.45	142	38.5	37	98	315.556	494.75	485.125	19.5787	380.375	104.75	39.875	64.875	9	90.875	385.25	28.7875	33.7625	36.8	122.384	0.252273
10														0.5	12	500	25	21	11	5	25.9667	32.4583		98	57	2.4	12	29.725	0.45	244	37.7	34	100	542.222	519.333	510.5	18.25	400	110.5	49.1667	61.3333	12.8333	97.5	400.167	25.4833	31.4	32.5833	165.427	0.32405
11														0.5	12	500	28	24	11	5	23.087	27.9474		86	62	2.6	11	117.23	0.46	160	40.6	37	99	347.826	531	497	20.3514	379.286	117.714	44.5714	73.1429	19	88.5714	389.429	29.2	35.1	38.3286	139.552	0.280788
12														0.5	14	500	32	27	13	5	18.8624	23.1494		92	81	3.3	9	102.725	0.45	169	39.3	37	100	375.556	509.286	492.286	18.9543	380.571	111.714	51	60.7143	29.1429	81.4286	381.714	27.4571	32.7	35.5571	148.348	0.301345
13														0.5	12	425	28	24	12	5	19.7989	23.9671		88	58	2	9	68.485	0.47	221	36.5	34	99	470.213	455.375	418.5	13.2275	298.125	120.375	42.625	77.75	21.125	76.375	321	22.525	28.15	31.7875	160.234	0.382877
14														0.5	12	500	23	18	10	5	29.2556	40.5077		85	73	4.1	6	75.35	0.45	193	42	37	98	428.889	526.6	525.4	20.238	382.6	142.8	50.6	92.2	1.4	118.2	405.8	27.46	35.18	37.8	181.888	0.34619
	#DIV/0!	#DIV/0!	#DIV/0!	#DIV/0!	#DIV/0!	#DIV/0!	#DIV/0!	#DIV/0!	#DIV/0!	#DIV/0!	#DIV/0!	#DIV/0!	#DIV/0!	0.5	12.9231	471.154	27.7692	23.2308	11.3846	5	22.0464	27.9363	#DIV/0!	92.0769	66.9231	2.60769	6.84615	92.1696	0.454615	179.615	41.8846	37.9231	98.7692	395.081	483.295	468.528	17.7436	347.196	121.332	56.8122	64.5195	21.4264	98.9298	348.172	26.8568	34.1949	36.458	161.369	0.351652
	#DIV/0!	#DIV/0!	#DIV/0!	#DIV/0!	#DIV/0!	#DIV/0!	#DIV/0!	#DIV/0!	#DIV/0!	#DIV/0!	#DIV/0!	#DIV/0!	#DIV/0!	0	1.6853	52.6656	3.5116	3.33176	0.923077	0	5.47978	7.95624	#DIV/0!	12.3815	7.79015	0.564953	3.48284	43.1207	0.00634324	46.8115	4.93556	2.75853	1.04909	103.374	63.3426	64.1365	3.20784	55.1543	20.2778	21.6442	15.367	16.1194	26.9985	60.1175	2.13173	2.71628	2.2521	22.3274	0.0754968
No	age	hight	weight	BMI	%VC	FEV1.0%	Aneth time	ope time	in	out	WB	bleeding	Hr	I/E	RR	TV setting	PIP	Pplat	Pmean	PEEP	Cdyn	Cstat		Bpmean	HR	CI	SVV	AaDO2	FiO2	PO2	PCO2	EtCO2	SpO2	P/F	VI	VE	VCO2	VA	Vdresp	Vdaw	Vdalv	VP1	VP2	VP3	PECO2	PETCO2	PACO2	Vdphys	Vdphys/VE
120min 1														0.5	12	500	23	19	11	5	28.9603	37.2347		83	58	2	8	42.35	0.45	226	42	40	98	502.222	521.286	505.714	19.9757	357.571	148.143	78.8571	69.2857	27.7143	132.286	345.714	28.1429	37.3	39.9286	166.851	0.329932
2														0.5	18	325	35	29	13	5	10.36	12.95		75	75	2.1	5	177.275	0.55	139	60.7	47	97	252.727	310.8	307.8	10.528	195	112.8	79.6	33.2	49.4	81.6	176.8	24.38	39.76	38.66	184.173	0.598353
4														0.5	14	400	32	29	12	5	14.7685	16.6146		108	57	1.9	5	297.08	0.66	114	47.6	37	97	172.727	398.75	369.25	13.9825	278.125	91.125	34.25	56.875	16.75	62.5	290	26.9875	32.3625	35.9	159.898	0.433036
5														0.5	14	500	24	20	11	5	27.6316	35		81	65	2.1	13	15.1	0.45	252	43	40	99	560	525	510.571	18.0857	338.286	172.286	113.143	59.1429	43.7143	154.143	312.714	25.2429	35.3143	38.1857	210.844	0.412957
6														0.5	14	450	29	25	12	5	18.6319	22.3583		70	62	2.7	7	127.225	0.45	132	49.3	38	99	293.333	447.167	427.167	16.1817	308.333	118.833	41	77.8333	15.3333	85.8333	326	27.0167	33.85	37.5	193.077	0.451995
7														0.5	12	500	29	25	12	5	21.2024	25.4429		72	76	2.4	6	78.1	0.45	179	51	44	99	397.778	508.857	493.857	21.5614	361.143	132.714	71.7143	61	0.142857	140.571	353.143	31.1571	41.4	42.6571	192.148	0.389076
8														0.5	12	500	29	26	12	5	21.5	24.5714		95	55	1.8	4	87.98	0.46	182	46.4	38	100	395.652	516	489.167	18.765	368.333	120.833	50	70.8333	24.3333	88.6667	376.167	27.3333	34.3167	36.4167	201.008	0.41092
9														0.5	12	500	28	24	11	5	21.6304	26.1842		65	61	2.5	9	118.35	0.45	151	41.2	38	98	335.556	497.5	489.333	19.56	375.333	114	47.8333	66.1667	18	91.8333	379.5	28.5	34.7833	37.2167	150.838	0.308252
10														0.5	12	500	27	22	11	5	23.6136	30.5588		95	57	1.9	11	58.725	0.45	215	37.7	33	100	477.778	519.5	504.167	17.2333	397.667	106.5	46.1667	60.3333	0.666667	103.833	399.667	24.3667	30.1833	30.95	178.308	0.353669
11														0.5	14	450	27	24	11	5	21.5227	24.9211		82	84	3.2	14	111.23	0.46	166	40.6	37	99	360.87	473.5	453.5	16.7217	334	119.5	57.3333	62.1667	28.6667	90	334.833	26.3	33.3833	35.7667	159.73	0.352217
12														0.5	15	450	31	27	13	5	17.4176	20.5844		75	75	2.7	10	102.475	0.45	162	45.1	39	99	360	452.857	439.429	18	333.143	106.286	52.7143	53.5714	32.7143	75.7143	331	29.2	35.6286	38.5857	154.92	0.35255
13														0.5	12	400	28	25	12	5	18.2609	21		84	67	2.5	9	76.235	0.47	195	51.1	42	98	414.894	420	386.429	15.9971	272.857	113.571	41.2857	72.2857	21.1429	71.1429	294.143	29.5	37.1	41.9571	163.344	0.422701
14														0.5	12	500	25	21	11	5	26.2429	32.8036		77	67	3.9	9	83.975	0.45	181	44.7	37	97	402.222	524.857	516.857	19.9257	382.857	134	55.2857	78.7143	8.42857	111.714	396.714	27.4857	36.0571	37.2571	199.045	0.385107
	#DIV/0!	#DIV/0!	#DIV/0!	#DIV/0!	#DIV/0!	#DIV/0!	#DIV/0!	#DIV/0!	#DIV/0!	#DIV/0!	#DIV/0!	#DIV/0!	#DIV/0!	0.5	13.3077	459.615	28.2308	24.3077	11.6923	5	20.9033	25.4018	#DIV/0!	81.6923	66.0769	2.43846	8.46154	105.854	0.476923	176.462	46.1846	39.2308	98.4615	378.905	470.467	453.326	17.4245	330.973	122.353	59.1679	63.1853	22.0775	99.2183	332.03	27.3548	35.4953	37.7678	178.014	0.400059
	#DIV/0!	#DIV/0!	#DIV/0!	#DIV/0!	#DIV/0!	#DIV/0!	#DIV/0!	#DIV/0!	#DIV/0!	#DIV/0!	#DIV/0!	#DIV/0!	#DIV/0!	0	1.72692	53.2939	3.14163	3.0226	0.721602	0	4.96517	6.78894	#DIV/0!	11.3503	8.66879	0.573167	2.95128	67.5149	0.0590156	37.5143	5.7436	3.40031	1.00884	99.4478	61.546	62.3055	2.78079	53.6085	19.8979	20.7332	11.4515	14.2108	26.9287	56.371	1.92184	2.86015	2.83118	19.1907	0.0703237
																																						0.329932
																																						0.598353
																																						0.433036
																																						0.412957
																																						0.451995
																																						0.389076
																																						0.41092
[truncated: 8 more columns]
